# Supplementary material for: Influences of substrate and tissue type on erinacine production and biosynthetic gene expression in Hericium erinaceus
Source: Fungal Biol Biotechnol. 2025 Apr 3;12:4. doi: 10.1186/s40694-025-00194-9 (PMC11969743; doi:10.1186/s40694-025-00194-9)
Supplement: Supplementary file 1 — Additional file 1. Nomenclature for the sixteen genes in the broader eri biosynthetic cluster. Identified by Chen et al., Yang et al., and Ma et al. [file 40694_2025_194_MOESM1_ESM.xlsx]

## Sheet: Sheet1
	Additional file 1. Nomenclature for the sixteen genes in the broad eri biosynthetic gene cluster, as identified by Chen et al. (2017), Yang et al. (2017), and Ma et al. (2021).
	Sequence IDs from Chen et al. (2017)	eri Nomenclature from Yang et al. (2017)	GenBank Accession #	Enzyme Function from Ma et al. (2021)
	Her1A5908	eriA	KY683776.1	CYP450
	Her1A5909	eriB	KY683777.1	NAD(P) oxidoreductase
	Her1A5910	eriC	KY683778.1	CYP450
	Her1A5911	eriD	KY683779.1	ATP binding cassette transporter
	Her1A5912	eriE	KY683780.1	GGPPS
	Her1A5913	eriF	KY683781.1	UbiA prenyltransferase
	Her1A5914	eriG	KY683782.1	UbiA prenyltransferase
	Her1A5915	eriH	KY683783.1	NAD(P) oxidoreductase
	Her1A5916	eriI	KY683784.1	CYP450
	Her1A5917	eriJ	KY683785.1	UDP-glycosyltransferase
	Her1A5907	eriK	P0DO29.1	FAD oxidoreductase
	Her1A9560	eriL	P0DO28.1	Acetyltransferase
	Her1A3094	eriM	PQ561599.1	FAD oxidoreductase
	Her1A3095	eriN	(not available)	FAD oxidoreductase
	Her1A5446	eriO	(not available)	NAD(P) oxidoreductase
	Her1A8167	eriP	(not available)	NAD(P) oxidoreductase
