# Supplementary material for: Influences of substrate and tissue type on erinacine production and biosynthetic gene expression in Hericium erinaceus
Source: Fungal Biol Biotechnol. 2025 Apr 3;12:4. doi: 10.1186/s40694-025-00194-9 (PMC11969743; doi:10.1186/s40694-025-00194-9)
Supplement: Supplementary file 2 — Additional file 2. Sanger sequencing primers. Primers marked with an asterisk were reproduced from Ma et al. [file 40694_2025_194_MOESM2_ESM.xlsx]

## Sheet: Sheet1
	Additional file 2. PCR primers used to amplify eri gene gDNA sequences for sequencing. Primers marked with an asterisk were reproduced from Ma et al. (2021).
	Primer Name	Primer Sequence, 5’ to 3’
	eriE FW	ATGTCTGCACCCATCAACGG
	eriE RW	TCACTTGCGCACAGAGAGC
	eriG FW	ATGTCTGTCTTCGCACCCATCGCC
	eriG RW	CTAGAGCTCCTTGAGGCTGACGCC
	eriI FW	ATGTCGCTGCATCTTTCGCAG
	eriI RW	TCACGCCAACGACACCTTC
	eriC FW	ATGGTGCTCGCAGACTTTATCTC
	eriC RW	TCAAGCCGCATAACAATGTTTGCG
	eriJ FW	ATGTCCACGCAAAACTACC
	eriJ RW	CTATTTGCGAATGAAATCCAACAGC
	eriB FW	ATGGGCAACGCGCTTGCTGTCTA
	eriB RW	TCACGACGCGTTCGACTCG
	eriM FW*	ATGCGTTCTCTGGCAGCC
	eriM RW*	TTACATATTCACCCACTCCTCCTTG
