# Supplementary material for: Influences of substrate and tissue type on erinacine production and biosynthetic gene expression in Hericium erinaceus
Source: Fungal Biol Biotechnol. 2025 Apr 3;12:4. doi: 10.1186/s40694-025-00194-9 (PMC11969743; doi:10.1186/s40694-025-00194-9)
Supplement: Supplementary file 3 — Additional file 3. Summary of locations of select predicted protein domains and motifs in EriE, EriG, EriI, EriC, EriJ, EriB, and EriM [file 40694_2025_194_MOESM3_ESM.xlsx]

## Sheet: Sheet1
	Additional file 3. Summary of locations of select protein domains and motifs in EriE, EriG, EriI, EriC, EriJ, EriB, and EriM.
	Eri	Site	Amino Acid Location	Tool Used
	EriE	Area of disorder	1 to 5	RUBI
		Polyprenyl synthetase (local model)	28-116, 150-264	SIB MyHits
		Polyprenyl synthetase	28-291	NCBI Conserved Domains
		Polyprenyl synthetase (global model)	28-305	SIB MyHits
		Polyprenyl synthetase signature 1	77-91	SIB MyHits
		DDXXD	80-84	Known GGPPS motif
		Polyprenyl synthetase signature 2	223-235	SIB MyHits
		DDXXXXD	231-237	Known GGPPS motif
		Ubi lysine	279	RUBI
	EriG	UbiA domain	15-277	NCBI Conserved Domains
		Active site	66-194	NCBI Conserved Domains
		NXXX(G/A)XXXD (NXXXGXXXD)	67-75	Yang et al. 2017, class I diterpene cyclase motif
		DXXDXXXD	187-194	Known DGGGPS motif
		DXXXD	190-194	Yang et al. 2017, class I diterpene cyclase motif
		Ubi lysine	199	RUBI
		Phosphopantetheine functional group attachment site	286-301	SIB MyHits
	EriI	Area of disorder	1 to 4	RUBI
		CYP450 domain	71-542	NCBI Conserved Domains
		Ubi lysine	90, 185	RUBI
		EXXR	132-135, 393-396	Known CYP450 motif
		Heme binding site	133-451	NCBI Conserved Domains
		Chemical substrate binding pocket	220-405	NCBI Conserved Domains
		AXXXT	241-245, 273-277, 335-339, 343-347, 417-421, 517-521	Known CYP450 motif
		G protein-coupled receptor (GPCR) site	436-452	SIB MyHits
		PXR	462-464	Known CYP450 motif
		FXXGXXXCXG	488-497	Known CYP450 motif
	EriC	Prokaryotic membrane lipoprotein lipid attachment site	1 to 16	SIB MyHits
		CYP450 domain	68-495	NCBI Conserved Domains
		AXXXT	118-122, 290-294, 308-312, 376-380	Known CYP450 motif
		Heme binding site	129-451	NCBI Conserved Domains
		Chemical substrate binding pocket	229-378	NCBI Conserved Domains
		EXXR	266-269, 329-332, 365-368, 487-490	Known CYP450 motif
		PXR	417-419, 494-496	Known CYP450 motif
		FXXGXXXCXG	438-447	Known CYP450 motif
		Ubi lysine	482	RUBI
	EriJ	Glycosyltransferase domain	6-486	NCBI Conserved Domains
		Homodimer interface	6-485	NCBI Conserved Domains
		TDP-binding site	17-388	NCBI Conserved Domains
		Active site	17-391	NCBI Conserved Domains
		TOR substrate binding pocket	18	NCBI Conserved Domains
		DXD	227-229	Known glycosyltransferase motif
		Ubi lysine	449	RUBI
	EriB	Area of disorder	1-4, 312-316	RUBI
		NADB Rossman superfamily	28-301	NCBI Conserved Domains
		Adh_short	29-182	SIB MyHits
		KR	31-176	SIB MyHits
		TGXXXGXG	34-41	Known NADP binding site motif
		NADP binding site	35-230	NCBI Conserved Domains
		Active site	136-201	NCBI Conserved Domains
	EriM	BetA superfamily	29-586	NCBI Conserved Domains
		GMC oxidoreductase (N)	33-132, 212-338	SIB MyHits
		FAD dependent oxidoreductase	34-69	SIB MyHits
		Lycopene cyclase protein	34-70	SIB MyHits
		FAD binding domain	34-71	SIB MyHits
		GXGXXG	39-44	Known FAD binding/Rossmann fold motif
		HH or HN	164-165	Known GMC oxidoreductase motif
		GMC oxidoreductases signature 2	296-310	SIB MyHits
		GMC oxidoreductase (C)	440-480, 506-579	SIB MyHits
