# Supplementary material for: Influences of substrate and tissue type on erinacine production and biosynthetic gene expression in Hericium erinaceus
Source: Fungal Biol Biotechnol. 2025 Apr 3;12:4. doi: 10.1186/s40694-025-00194-9 (PMC11969743; doi:10.1186/s40694-025-00194-9)
Supplement: Supplementary file 4 — Additional file 4. RT-qPCR primers. Used to amplify eri gene cDNA sequences for RT-qPCR. Primer sequences marked with * were reproduced from Yang et al., and sequences marked with ** were reproduced from Zeng et al. [file 40694_2025_194_MOESM4_ESM.xlsx]

## Sheet: Sheet1
	Additional file 4. RT-qPCR primers used to amplify eri gene cDNA sequences for RT-qPCR. Primer sequences marked with * were reproduced from Yang et al. (2017), and sequences marked with ** were reproduced from Zeng et al. (2018).
	Primer Name	Primer Sequence, 5’ to 3’
	eriE qFW	GACAGCCATCACTGAGCCTT
	eriE qRV	GTGCAGCATCGCGACAATTT
	eriG qFW*	CAGATCACAGGCGTTGACGA
	eriG qRV*	CAACAGAGGGTTTCGGGGAG
	eriI qFW*	GCAGATGGTCTTGGGCAACA
	eriI qRV*	GTACCCCAGTGGCTCATGTC
	eriC qFW*	GATCCTTGGATGGGACGCC
	eriC qRV*	GTGGTGGTAGAACTGGTCCG
	eriJ qFW*	GAAGGGATCCAGTCTGCGGA
	eriJ qRV*	CGAAGAAGGGGTGGATCATG
	eriB qFW	GCAACGCGCTTGCTGTCTAC
	eriB qRV	GTTGCCTCCAGTGACGATGA
	18S qFW**	GAAGTCGGCTCCTCTTGAATGC
	18S qRV**	TTAGAAGCAGACCAACGCAAGG
	eriM qFW	TAGGAGGTGGTCTGTCTGGC
	eriM qRV	AGGCACAGTCGTGTTGATGT
